# Supplementary material for: Somatostatin and Astroglial Involvement in the Human Limbic System in Alzheimer’s Disease
Source: Int J Mol Sci. 2021 Aug 5;22(16):8434. doi: 10.3390/ijms22168434 (PMC8395127; doi:10.3390/ijms22168434)
Supplement: Supplementary file 1 [file ijms-22-08434-s001.zip]

Archive with 1 entries (1 files):
- ijms-1305042-SI.pdf
